# Supplementary material for: Interaction of ions and surfactants at the seawater–air interface
Source: Environ Sci Atmos. 2025 Feb 3;5(3):291–9. doi: 10.1039/d4ea00151f (PMC11843437; doi:10.1039/d4ea00151f)
Supplement: EA-005-D4EA00151F-s001 [file EA-005-D4EA00151F-s001.zip]

Archive with 10 entries (10 files):
- ASW ions enhancement-pH 8.1.pdf
- diffusion for NaCl+NaOc-50-426 mM.pdf
- C1s salting out-all salts-SI.pdf
- C to O ratio 2D-Cylindrical model1.pdf
- C1s to O1s-10 mM Oct-10 mM NaOc.pdf
- Enhancement of ions-sulfate comb.pdf
- surface tension and surface coverage.pdf
- C to O ratio 2D-Cylindrical model1.pdf.pdf
- Surface coverage ASW-SI revision.pdf
- Surface tension Salts+NaOC_ASW-SI revision.pdf
